# Supplementary material for: Child Mortality Estimation: Estimating Sex Differences in Childhood Mortality since the 1970s
Source: PLoS Med. 2012 Aug 28;9(8):e1001287. doi: 10.1371/journal.pmed.1001287 (PMC3429399; doi:10.1371/journal.pmed.1001287)
Supplement: Table S1 — Data sources. (XLS) [file pmed.1001287.s001.xls]

## Sheet: Table S1-Data sources
Table S1. Data sources.
Country	ISO Code	Data source name	Acronym of census or survey	Data type from census or survey
Afghanistan	4	1972/1974 National Demographic and Family Guidance Survey	NDFG72	Indirect
Afghanistan	4	1979 Census	Census79	Direct
Albania	8	2000 Multiple Indicator Cluster Survey	MICS2000	Indirect
Albania	8	2006 Multiple Indicator Cluster Survey	MICS2006	Indirect
Albania	8	Vital registration 1980, 1984-2007
Albania	8	2008/2009 Demographic and Health Survey	2008/2009 DHS	Direct & indirect
Algeria	12	1986 Enquête nationale sur la fécondité	ENF86	Direct
Algeria	12	1992 Enquête sur la santé de la mère et de l'enfant	MCH92	Direct
Algeria	12	1995 Enquête nationale sur les objectifs	MDG95	Direct
Algeria	12	1998 Enquête etat civil	EEC1998	Direct
Algeria	12	2002 Enquête sur la santé de la famille	PAPFAM02	Direct
Algeria	12	2006 Multiple Indicator Cluster Survey	MICS2006	Indirect
Algeria	12	Vital registration 1970, 1979-1983, 1980-1986, 1998, 2000-2002
Angola	24	2001 Multiple Indicator Cluster Survey	MICS2001	Indirect
Argentina	32	Vital registration 1966-1970, 1977-2009
Armenia	51	2000 Demographic and Health Survey	DHS2000	Direct & indirect
Armenia	51	2005 Demographic and Health Survey	DHS2005	Direct & indirect
Armenia	51	Vital registration 1981-2009
Australia	36	Vital registration 1950-2009
Austria	40	Vital registration 1955-2009
Azerbaijan	31	2000 Multiple Indicator Cluster Survey	MICS2000	Indirect
Azerbaijan	31	2001 Reproductive Health Survey	RHS 2001	Direct
Azerbaijan	31	2006 Demographic and Health Survey	DHS2006	Direct & indirect
Azerbaijan	31	Vital registration 1981-2009
Bahrain	48	1989 Child Health Survey	BCHS89	Direct
Bahrain	48	1995 Family Health Survey	BFHS95	Direct
Bahrain	48	Vital registration 1980-2003
Bangladesh	50	1974 Retrospective Survey of Fertility and Mortality	RSFM74	Indirect
Bangladesh	50	1975/1976 World Fertility Survey	WFS75/76	Direct
Bangladesh	50	1988/1989 Fertility Survey	BFS89	Direct
Bangladesh	50	1993/1994 Demographic and Health Survey	DHS1993/1994	Direct & indirect
Bangladesh	50	1996/1997 Demographic and Health Survey	DHS1996/1997	Direct & indirect
Bangladesh	50	1999/2000 Demographic and Health Survey	DHS1999/2000	Direct & indirect
Bangladesh	50	2001 Maternal Health Services and Maternal Mortality Survey	2001MMS	Direct
Bangladesh	50	2004 Demographic and Health Survey	DHS2004	Direct & indirect
Bangladesh	50	2007 Demographic and Health Survey	DHS2007	Direct & indirect
Bangladesh	50	Sample registration system 1980-1987, 1991, 1995, 1997-2004
Belarus	112	Vital registration 1959-2009
Belgium	56	Vital registration 1954-2009
Benin	204	1981-1983 Enquête à passages répétés	Survey 81-83	Direct
Benin	204	1982 Enquête sur la fécondité	WFS82	Direct
Benin	204	1992 Census	Census92	Indirect
Benin	204	1996 Enquête démographique et de santé	DHS1996	Direct & indirect
Benin	204	2001 Enquête démographique et de santé	DHS2001	Direct & indirect
Benin	204	2006 Enquête démographique et de santé	DHS2006	Direct & indirect
Bolivia (Plurinational State of)	68	1975 Encuesta Demográfica Nacional	EDN75	Indirect
Bolivia (Plurinational State of)	68	1980 Encuesta Demográfica Nacional	EDN80	Indirect
Bolivia (Plurinational State of)	68	1989 Encuesta Nacional de Demografía y Salud	DHS1989	Direct & indirect
Bolivia (Plurinational State of)	68	1994 Encuesta Nacional de Demografía y Salud	DHS1994	Direct & indirect
Bolivia (Plurinational State of)	68	1998 Encuesta Nacional de Demografía y Salud	DHS1998	Direct & indirect
Bolivia (Plurinational State of)	68	2000 Encuesta de Múltiples Indicadores por Conglomerados	MICS2000	Indirect
Bolivia (Plurinational State of)	68	2003 Encuesta Nacional de Demografía y Salud	DHS2003	Direct & indirect
Bolivia (Plurinational State of)	68	2008 Encuesta Nacional de Demografía y Salud	DHS2008	Direct & indirect
Bosnia and Herzegovina	70	Vital registration 1985-1991, 1999-2009
Botswana	72	1981 Census	CEN81	Direct
Botswana	72	1988 Demographic and Health Survey	DHS88	Direct & indirect
Botswana	72	2000 Multiple Indicator Cluster Survey	MICS2000	Indirect
Brazil	76	1986 Pesquisa Nacional sobre Saúde Materno-Infantil e Planejamento Familiar	DHS1986	Direct
Brazil	76	1996 Pesquisa Nacional sobre Demografia e Saúde	DHS1996	Direct & indirect
Brazil	76	Vital registration 1974-2008
Bulgaria	100	Vital registration 1964-2009
Burkina Faso	854	1992/1993 Enquête démographique et de santé	DHS1992/1993	Direct & indirect
Burkina Faso	854	1998/1999 Enquête démographique et de santé	DHS1998/1999	Direct & indirect
Burkina Faso	854	2003 Enquête démographique et de santé	DHS2003	Direct & indirect
Burkina Faso	854	2006 Multiple Indicator Cluster Survey	MICS2006	Indirect
Burkina Faso	854	2006 Census	Census2006	Direct
Burundi	108	1970-1971 Enquête démographique nationale	EDB70-71	Direct
Burundi	108	1987 Enquête démographique et de santé	DHS1987	Direct & indirect
Burundi	108	2005 Multiple Indicator Cluster Survey	MICS2005	Indirect
Cambodia	116	2000 Demographic and Health Survey	DHS2000	Direct & indirect
Cambodia	116	2004 Inter-censal Population Survey	CIPS2004	Indirect
Cambodia	116	2005 Demographic and Health Survey	DHS2005	Direct & indirect
Cameroon	120	1978 Enquête nationale sur la fécondité	WFS78	Direct
Cameroon	120	1991 Enquête démographique et de santé	DHS1991	Direct & indirect
Cameroon	120	1998 Enquête démographique et de santé	DHS1998	Direct & indirect
Cameroon	120	2000 Enquête à indicateurs multiples	MICS2000	Indirect
Cameroon	120	2004 Enquête démographique et de santé	DHS2004	Direct & indirect
Canada	124	Vital registration 1950-2007	DYB
Central African Republic	140	1988 Census	Census88	Indirect
Central African Republic	140	1994/1995 Enquête démographique et de santé	DHS1994/1995	Direct & indirect
Central African Republic	140	2000 Multiple Indicator Cluster Survey	MICS2000	Indirect
Central African Republic	140	2006 Multiple Indicator Cluster Survey	MICS2006	Indirect
Chad	148	1996/1997 Enquête démographique et de santé	DHS1996/1997	Direct & indirect
Chad	148	2000 Enquête par grappes à indicateurs multiples	MICS2000	Indirect
Chad	148	2004 Enquête démographique et de santé	DHS2004	Direct & indirect
Chile	152	Vital registration 1955-2008
China	156	1973/1975 Cancer Epidemiology Survey	1973-75survey	Direct
China	156	1982 Census	Census1982	Direct
China	156	1987 One-per-thousand Population Sample Survey	1per100087	Direct
China	156	1988 National Survey on Fertility and Birth Control	NSFBC88	Direct
China	156	1990 Census	Census1990	Direct & indirect
China	156	1995 One-per-thousand Sample Survey	1perTh1995	Direct
China	156	2000 Census	Census2000	Direct
China	156	2005 One-per-thousand Sample Survey	1perTh2005	Direct
China, Hong Kong SAR	344	Vital registration 1960-2006
Colombia	170	1976 Encuesta Nacional de Fecundidad	WFS76	Direct & indirect
Colombia	170	1986 Encuesta de Prevalencia, Demografía y Salud	DHS1986	Direct & indirect
Colombia	170	1990 Encuesta de Prevalencia, Demografía y Salud	DHS1990	Direct & indirect
Colombia	170	1995 Encuesta Nacional de Demografía y Salud	DHS1995	Direct & indirect
Colombia	170	2000 Encuesta Nacional de Demografía y Salud	DHS2000	Direct & indirect
Colombia	170	2005 Encuesta Nacional de Demografía y Salud	DHS2005	Direct & indirect
Colombia	170	2010 Encuesta Nacional de Demografía y Salud	DHS2010	Direct & indirect
Colombia	170	Vital registration 1955-2009
Congo	178	1974 Census	Census74	Direct & indirect
Congo	178	1984 Census	Census84	Direct
Congo	178	2005 Enquête démographique et de santé	DHS2005	Direct & indirect
Congo	178	2009 AIDS Indicator Survey	2009AIS	Indirect
Costa Rica	188	1976 Encuesta Nacional de Fecundidad	WFS76	Direct
Costa Rica	188	Vital registration 1956-2010
Côte d'Ivoire	384	1978-1979 Enquête démographique à passages répétés	EDPR78/79	Direct
Côte d'Ivoire	384	1981 Enquête nationale sur la fécondité	WFS80/81	Direct
Côte d'Ivoire	384	1994 Enquête démographique et de santé	DHS1994	Direct & indirect
Côte d'Ivoire	384	1998/1999 Enquête démographique et de santé	DHS1998/1999	Direct & indirect
Côte d'Ivoire	384	2005 Enquête sur les indicateurs du sida	HIS2005	Direct
Croatia	191	Vital registration 1982-2009
Cuba	192	Vital registration 1964-1965, 1968-2009
Czech Republic	203	Vital registration 1950-2009
Democratic Republic of the Congo	180	2001 Enquête nationale sur la situation des enfants	MICS2001	Indirect
Democratic Republic of the Congo	180	2007 Demographic and Health Survey	DHS2007	Direct & indirect
Denmark	208	Vital registration 1951-2009
Dominican Republic	214	1975 Encuesta Nacional de Fecundidad	WFS75	Direct
Dominican Republic	214	1980 Encuesta Nacional de Fecundidad	WFS80	Direct
Dominican Republic	214	1986 Encuesta Demográfica y de Salud	DHS1986	Direct & indirect
Dominican Republic	214	1991 Encuesta Demográfica y de Salud	DHS1991	Direct & indirect
Dominican Republic	214	1996 Encuesta Demográfica y de Salud	DHS1996	Direct & indirect
Dominican Republic	214	1999 Encuesta Experimental de Demografía y Salud	DHS1999	Direct & indirect
Dominican Republic	214	2000 Encuesta por Conglomerados de Indicadores Múltiples	MICS2000	Indirect
Dominican Republic	214	2002 Encuesta Demográfica y de Salud	DHS2002	Direct & indirect
Dominican Republic	214	2007 Encuesta Demográfica y de Salud	DHS2007	Direct & indirect
Dominican Republic	214	Vital registration 1958-2008
Democratic People's Republic of Korea	408	1993 Census	Census1993	Direct
Democratic People's Republic of Korea	408	2008 Census	Census2008	Direct
Ecuador	218	1979 Encuesta Nacional de Fecundidad	WFS79	Direct
Ecuador	218	1987 Encuesta Demográfica y de Salud Familiar	DHS1987	Direct & indirect
Ecuador	218	1989 Encuesta Demográfica y de Salud Materna e Infantil	EDSMI89	Direct
Ecuador	218	1999 Encuesta Demográfica y de Salud Materna e Infantil	Endemain99	Direct
Ecuador	218	Vital registration 1968-2009
Egypt	818	1976 Census	Census76	Indirect
Egypt	818	1980 Fertility Survey	WFS80	Direct
Egypt	818	1988 Demographic and Health Survey	DHS1988	Direct & indirect
Egypt	818	1991 Maternal Health Survey	MCH91	Direct
Egypt	818	1992 Demographic and Health Survey	DHS1992	Direct & indirect
Egypt	818	1995 Demographic and Health Survey	DHS1995	Direct & indirect
Egypt	818	2000 Demographic and Health Survey	DHS2000	Direct & indirect
Egypt	818	2003 Interim Demographic and Health Survey	IDHS2003	Direct & indirect
Egypt	818	2005 Demographic and Health Survey	DHS2005	Direct & indirect
Egypt	818	2008 Demographic and Health Survey	DHS2008	Direct & indirect
Egypt	818	Vital registration 1955-2010
El Salvador	222	1985 Encuesta Nacional de Salud Familiar	DHS1985	Direct & indirect
El Salvador	222	1988 Encuesta Nacional de Salud Familiar	FESAL88	Direct
El Salvador	222	2003 Encuesta Nacional de Salud Familiar	FESAL02/03	Direct
El Salvador	222	Vital registration 1958-2010
Equatorial Guinea	226	2000 Multiple Indicator Cluster Survey	MICS2000	Indirect
Eritrea	232	1995 Demographic and Health Survey	DHS1995	Direct
Eritrea	232	2002 Demographic and Health Survey	DHS2002	Direct
Estonia	233	Vital registration 1959-2009
Ethiopia	231	1984 Census	Census84	Direct & indirect
Ethiopia	231	1990 National Fertility and Family Survey	NFFS90	Direct & indirect
Ethiopia	231	2000 Demographic and Health Survey	DHS2000	Direct & indirect
Ethiopia	231	2005 Demographic and Health Survey	DHS2005	Direct & indirect
Finland	246	Vital registration 1950-2009
France	250	Vital registration 1950-2009
Gabon	266	2000 Enquête démographique et de santé	DHS2000	Direct & indirect
Gambia	270	2000 Multiple Indicator Cluster Survey	MICS2000	Indirect
Gambia	270	2006 Multiple Indicator Cluster Survey	MICS2006	Indirect
Georgia	268	1999 Reproductive Health Survey	RHS 1999	Direct
Georgia	268	2005 Reproductive Health Survey	RHS 2005	Direct
Georgia	268	2006 Multiple Indicator Cluster Survey	MICS2006	Indirect
Georgia	268	Vital registration 1981-2009
Germany	276	Vital registration 1969-2009
Ghana	288	1979/1980 Fertility Survey	WFS79/80	Direct
Ghana	288	1988 Demographic and Health Survey	DHS1988	Direct & indirect
Ghana	288	1993 Demographic and Health Survey	DHS1993	Direct & indirect
Ghana	288	1998 Demographic and Health Survey	DHS1998	Direct & indirect
Ghana	288	2003 Demographic and Health Survey	DHS2003	Direct & indirect
Ghana	288	2006 Multiple Indicator Cluster Survey	MICS2006	Indirect
Ghana	288	2007 Maternal Health Survey	2007MHS	Direct
Ghana	288	2008 Demographic and Health Survey	2008 DHS	Direct & indirect
Greece	300	Vital registration 1956-2009
Guatemala	320	1986/1987 Encuesta Nacional Socio-demográfica	ENSD86-87	Indirect
Guatemala	320	1987 Encuesta Nacional de Salud Materno Infantil	DHS1987	Direct & indirect
Guatemala	320	1989 Encuesta Nacional Socio-demográfica	ENSD89	Indirect
Guatemala	320	1995 Encuesta Nacional de Salud Materno Infantil	DHS1995	Direct & indirect
Guatemala	320	1998/1999 Encuesta Nacional de Salud Materno Infantil	DHS1998/1999	Direct & indirect
Guatemala	320	2002 Encuesta Nacional de Salud Materno Infantil	ENSMI02	Direct
Guatemala	320	Vital registration 1959-1965, 1970-1972, 1975-1981, 1983-2008
Guinea	324	1999 Enquête démographique et de santé	DHS1999	Direct & indirect
Guinea	324	2003 Multiple Indicator Cluster Survey	MICS2003	Direct & indirect
Guinea	324	2005 Enquête démographique et de santé	DHS2005	Indirect
Guinea-Bissau	624	2000 Multiple Indicator Cluster Survey	MICS2000	Indirect
Guinea-Bissau	624	2006 Multiple Indicator Cluster Survey	MICS2006	Indirect
Haiti	332	1971 Census	CEN71	Direct
Haiti	332	1977 Enquête sur la fécondité	WFS77	Direct
Haiti	332	1987 EMMUS	EMMUS87	Direct & indirect
Haiti	332	1994/1995 Enquête mortalité, morbidité et utilisation des services	DHS1994/1995	Direct & indirect
Haiti	332	2000 Enquête mortalité, morbidité et utilisation des services	DHS2000	Direct & indirect
Haiti	332	2005 Enquête mortalité, morbidité et utilisation des services	DHS2005	Direct & indirect
Haiti	332	Vital registration 1980
Honduras	340	1971-1972 Encuesta Demográfica Nacional	EDN71	Direct
Honduras	340	1983 Encuesta Demográfica Nacional	EDN83	Indirect
Honduras	340	1987 Encuesta Nacional de Epidemiología y Salud Familiar	EFHS87	Direct
Honduras	340	2005/2006 Encuesta Nacional de Demografía y Salud	DHS2005/2006	Direct & indirect
Honduras	340	Vital registration 1966, 1968-1976, 1980-1983, 2001-2006
Hungary	348	Vital registration 1955-2009
India	356	1981 Census	Census81	Indirect
India	356	1992/1993 National Family Health Survey	NFHS1992/1993	Direct & indirect
India	356	1998/1999 National Family Health Survey	NFHS1998/1999	Direct & indirect
India	356	2001 Census	Census2001	Indirect
India	356	2005/2006 National Family Health Survey	NFHS2005/2006	Direct & indirect
India	356	Sample registration system, 1969-2009 (various years)
Indonesia	360	1976 Fertility Survey	IFS76	Direct & indirect
Indonesia	360	1987 National Contraceptive Prevalence Survey	DHS1987	Direct & indirect
Indonesia	360	1991 Demographic and Health Survey	DHS1991	Direct & indirect
Indonesia	360	1994 Demographic and Health Survey	DHS1994	Direct & indirect
Indonesia	360	1997 Demographic and Health Survey	DHS1997	Direct & indirect
Indonesia	360	2002/2003 Demographic and Health Survey	DHS2002/2003	Direct & indirect
Indonesia	360	2007 Demographic and Health Survey	DHS2007
Iran (Islamic Republic of)	364	1973-1976 Population Growth Survey	PGS73-76	Direct
Iran (Islamic Republic of)	364	1991 Birth Survey	CSCBS91	Direct
Iran (Islamic Republic of)	364	2000 Demographic and Health Survey	DHS2000	Direct
Iran (Islamic Republic of)	364	Vital registration 1983-1984, 1986, 1991, 1999, 2001
Iraq	368	1973-1975 Demographic Sample Survey and Sample Registration System	DSSRS73-74	Direct
Iraq	368	1987 Census	CENSUS87	Indirect
Iraq	368	1990 Immunization, Diarrhoeal Disease, Maternal and Childhood Mortality Survey	IIDDMCMS90	Indirect
Iraq	368	2004 Living Conditions Survey	LCS2004	Direct
Iraq	368	2006 Multiple Indicator Cluster Survey	MICS2006	Direct & indirect
Iraq	368	Vital registration 1987-1989
Ireland	372	Vital registration 1950-2009
Israel	376	Vital registration 1975-2009
Italy	380	Vital registration 1951-2008
Jamaica	388	1975/1976 Fertility Survey	WFS75/76	Direct & indirect
Jamaica	388	2006 Multiple Indicator Cluster Survey	MICS2006	Indirect
Jamaica	388	Vital registration 1980-1985, 1989-1991, 1996-1999, 2007-2008
Japan	392	Vital registration 1950-2009
Jordan	400	1976 Fertility Survey	JFS76	Direct & indirect
Jordan	400	1979 Census	CENSUS79	Indirect
Jordan	400	1981 Demographic Survey	JDS81	Indirect
Jordan	400	1988 EPI/CDD and Child Mortality Survey	EPI/CDDCM88	Indirect
Jordan	400	1990 EPI/CDD and Child Mortality Survey	EPI/CDDCM90	Indirect
Jordan	400	1990 Population and Family Health Survey	DHS1990	Direct & indirect
Jordan	400	1997 Population and Family Health Survey	DHS1997	Direct & indirect
Jordan	400	2002 Population and Family Health Survey	DHS2002	Direct & indirect
Jordan	400	2007 Demographic and Health Survey	DHS2007	Direct & indirect
Jordan	400	2009 Interim Demographic and Health Survey	IDHS200	Direct & indirect
Jordan	400	Vital registration 1965-1966
Kazakhstan	398	1995 Demographic and Health Survey	DHS1995	Direct & indirect
Kazakhstan	398	1999 Demographic and Health Survey	DHS1999	Direct & indirect
Kazakhstan	398	2006 Multiple Indicator Cluster Survey	MICS2006	Indirect
Kazakhstan	398	Vital registration 1981-2009
Kenya	404	1977/1978 Fertility Survey	WFS77/78	Direct & indirect
Kenya	404	1989 Demographic and Health Survey	DHS1989	Direct & indirect
Kenya	404	1993 Demographic and Health Survey	DHS1993	Direct & indirect
Kenya	404	1998 Demographic and Health Survey	DHS1998	Direct & indirect
Kenya	404	2000 Multiple Indicator Cluster Survey	MICS2000	Indirect
Kenya	404	2003 Demographic and Health Survey	DHS2003	Direct & indirect
Kuwait	414	1975 Census	CENSUS75	Indirect
Kuwait	414	1980 Census	CENSUS80	Indirect
Kuwait	414	1987 Child Health Survey	KCHS87	Indirect
Kuwait	414	Vital registration 1970-2009
Kyrgyzstan	417	1997 Demographic and Health Survey	DHS1997	Direct & indirect
Kyrgyzstan	417	2005/2006 Multiple Indicator Cluster Survey	MICS2005/2006	Indirect
Kyrgyzstan	417	Vital registration 1981-2009
Laos	418	1985 Census	Census1985	Indirect
Laos	418	1994/1995 Fertility and Birth Spacing Survey	LFBSS94	Direct
Laos	418	1995 Census	Census1995	Indirect
Laos	418	2000 Reproductive Health Survey	RHS2000	Indirect
Laos	418	2005 Census	Census2005	Indirect
Latvia	428	Vital registration 1959-2009
Lebanon	422	2004 Family Health Survey	PAPFAM04	Direct
Lesotho	426	1971-1972 Demographic Survey	LDS71	Indirect
Lesotho	426	1977 Fertility Survey	WFS77	Direct & indirect
Lesotho	426	1986 Census	Census86	Indirect
Lesotho	426	2000 End-Decade Multiple Indicator Cluster Survey	MICS2000	Indirect
Lesotho	426	2004 Demographic and Health Survey	DHS2004	Direct & indirect
Lesotho	426	2009 Demographic and Health Survey	DHS2009	Direct & indirect
Liberia	430	1969-1971 Population Growth Survey	PGS69/70	Direct
Liberia	430	1986 Demographic and Health Survey	DHS1986	Direct & indirect
Liberia	430	2006 Demographic and Health Survey	DHS2006	Direct & indirect
Liberia	430	2008 Census	2008Census	Indirect
Liberia	430	2008/2009 Malaria Indicator Surveys	2009MIS	Direct & indirect
Libyan Arab Jamahiriya	434	1995 Maternal and Child Health Survey	LMCHS1995	Direct
Libyan Arab Jamahiriya	434	2007 Family Health Survey	PAPFAM07	Direct
Libyan Arab Jamahiriya	434	Vital registration 1972-1976, 1981
Lithuania	440	Vital registration 1959-2009
Madagascar	450	1992 Enquête nationale démographique et sanitaire	DHS1992	Direct & indirect
Madagascar	450	1997 Enquête démographique et de santé	DHS1997	Direct & indirect
Madagascar	450	2003/2004 Enquête démographique et de santé	DHS2003/2004	Direct & indirect
Madagascar	450	2008/2009 Enquête démographique et de santé	DHS2008/2009	Direct & indirect
Malawi	454	1970-1972 Population Change Survey	PCS70-72	Direct
Malawi	454	1977 Census	Census77	Direct
Malawi	454	1982 Demographic Survey	MDS82	Indirect
Malawi	454	1984 Family Formation Survey	MFFS84	Direct & indirect
Malawi	454	1992 Demographic and Health Survey	DHS1992	Direct & indirect
Malawi	454	2000 Demographic and Health Survey	DHS2000	Direct & indirect
Malawi	454	2004 Demographic and Health Survey	DHS2004	Direct & indirect
Malawi	454	2010 Demographic and Health Survey	DHS2010	Direct & indirect
Malaysia	458	1974 Fertility and Family Survey	MFFS74	Direct
Malaysia	458	Vital registration 1971-1982, 1984-2008
Mali	466	1976 Census	Census76	Direct
Mali	466	1987 Census	Census87	Direct
Mali	466	1987 Enquête démographique et de santé	DHS1987	Direct & indirect
Mali	466	1995/1996 Enquête démographique et de santé	DHS1995/1996	Direct & indirect
Mali	466	2001 Enquête démographique et de santé	DHS2001	Direct & indirect
Mali	466	2006 Enquête démographique et de santé	DHS2006	Direct & indirect
Mauritania	478	1976/1977 Census	Census77	Direct
Mauritania	478	1981/1982 Enquête nationale sur la fécondité	WFS81/82	Direct
Mauritania	478	1990 Maternal and Child Health Survey	MCHS90/91	Direct
Mauritania	478	2000/2001 Enquête démographique et de santé	DHS2000/2001	Direct
Mauritania	478	2003/2004 Enquête sur la mortalité infantile et le paludisme	DHS2003/2004	Direct
Mauritius	480	Vital registration 1957-2009
Mexico	484	1987 Encuesta Nacional sobre Fecundidad y Salud	DHS1987	Direct & indirect
Mexico	484	Vital registration 1955-2009
Republic of Moldova	498	2005 Demographic and Health Survey	DHS2005	Direct & indirect
Republic of Moldova	498	Vital registration 1981-2009
Mongolia	496	1998 Reproductive Health Survey	RHS98	Direct
Mongolia	496	2000 Multiple Indicator Cluster Survey	MICS2000	Indirect
Mongolia	496	2005 Multiple Indicator Cluster Survey (Child and Development Survey)	MICS2005	Indirect
Mongolia	496	Vital registration 1991-2008
Morocco	504	1979/1980 Enquête nationale sur la fécondité et la planification familiale	WFS79/80	Direct
Morocco	504	1987 Enquête nationale sur la planification familiale, la fécondité et la santé de la population	DHS1987	Direct & indirect
Morocco	504	1992 Enquête nationale sur la population et la santé	DHS1992	Direct & indirect
Morocco	504	1995 Enquête de panel sur la population et la santé	EPPS 1995	Direct
Morocco	504	1997 Enquête nationale sur la santé de la mère et de l'enfant	ENSME 1997	Direct
Morocco	504	2003/2004 Enquête sur la population et la santé familiale	DHS2003/2004	Direct & indirect
Morocco	504	Vital registration 1991-1993, 1995-1998
Mozambique	508	1991 Inquérito Demográfico Nacional	MNDS-91	Indirect
Mozambique	508	1997 Census	1997Census	Indirect
Mozambique	508	1997 Inquérito Demográfico e de Saúde	DHS1997	Direct & indirect
Mozambique	508	2003 Inquérito Demográfico e de Saúde	DHS2003	Direct & indirect
Mozambique	508	2009 Inquérito Nacional de Prevalência, Riscos Comportamentais e Informação sobre o HIV e SIDA	AIS2009	Indirect
Myanmar	104	1991 Population Change and Fertility Survey	PCFS91	Direct
Myanmar	104	1997 Fertility and Reproductive Health Survey	FRHS1997	Direct
Myanmar	104	2001 Reproductive Health Survey	FRHS2001	Direct
Namibia	516	1992 Demographic and Health Survey	DHS1992	Direct & indirect
Namibia	516	2000 Demographic and Health Survey	DHS2000	Direct & indirect
Namibia	516	2006 Demographic and Health Survey	DHS2006	Direct & indirect
Nepal	524	1976 Fertility Survey	NFS76	Direct & indirect
Nepal	524	1985/1986 Fertility and Family Planning Survey	NFFS85	Indirect
Nepal	524	1991/1992 Fertility, Family Planning and Health Survey	NFFHS91	Direct
Nepal	524	1996 Family Health Survey	DHS1996	Direct & indirect
Nepal	524	2001 Demographic and Health Survey	DHS2001	Direct & indirect
Nepal	524	2006 Demographic and Health Survey	DHS2006	Direct & indirect
Netherlands	528	Vital registration 1950-2009
New Zealand	554	Vital registration 1950-2009
Nicaragua	558	1985/1986 Encuesta Socio-demográfica	ESDN85	Indirect
Nicaragua	558	1997/1998 Encuesta de Demografía y Salud	DHS1997/1998	Direct & indirect
Nicaragua	558	2001 Encuesta de Demografía y Salud	DHS2001	Direct & indirect
Nicaragua	558	Vital registration 1959, 1961-1965, 1968-1969, 1973-1978, 1987-1994, 1996-2007
Niger	562	1992 Enquête démographique et de santé	DHS1992	Direct & indirect
Niger	562	1998 Enquête démographique et de santé	DHS1998	Direct & indirect
Niger	562	2000 Enquête à indicateurs multiples de la fin de la décennie	MICS2000	Indirect
Niger	562	2006 Enquête démographique et de santé et à indicateurs multiples	DHS2006	Direct & indirect
Nigeria	566	1981/1982 Fertility Survey	WFS81/82	Direct
Nigeria	566	1990 Demographic and Health Survey	DHS1990	Direct & indirect
Nigeria	566	1999 Demographic and Health Survey	DHS1999	Direct & indirect
Nigeria	566	2003 Demographic and Health Survey	DHS2003	Direct & indirect
Nigeria	566	2008 Demographic and Health Survey	DHS2008	Direct & indirect
Norway	578	Vital registration 1951-2009
Occupied Palestinian Territory	275	1995 Demographic Survey	DS95	Direct
Occupied Palestinian Territory	275	2000 Health Survey	HS00	Direct
Occupied Palestinian Territory	275	2004 Demographic and Health Survey	DHS04	Direct
Occupied Palestinian Territory	275	2006 Family Health Survey	FHS2006	Direct
Oman	512	1988/1989 Child Health Survey	CHS88-89	Direct
Oman	512	1995 Family Health Survey	FHS1995	Direct
Pakistan	586	1968-1971 Population Growth Survey I	PGS168-71	Direct
Pakistan	586	1975 Fertility Survey	PFS75	Direct
Pakistan	586	1976-1979 Population Growth Survey II	PGSII76-79	Direct
Pakistan	586	1984-1988 Demographic Survey	PDS84-88	Direct
Pakistan	586	1990/1991 Demographic and Health Survey	DHS1990/1991	Direct & indirect
Pakistan	586	1996/1997 Integrated Household Survey	PIHS1996-97	Indirect
Pakistan	586	1998 Census	Census1998	Indirect
Pakistan	586	1998/1999 Integrated Household Survey	PIHS1998-99	Direct & indirect
Pakistan	586	2000/2001 Reproductive Health and Family Planning Survey	PRHFPS 2000-01	Direct
Pakistan	586	2001 Demographic Survey	PDS2001	Direct
Pakistan	586	2001/2002 Integrated Household Survey	PIHS2001-02	Direct & indirect
Pakistan	586	2003 Demographic Survey	PDS2003	Direct
Pakistan	586	2005 Demographic Survey	PDS2005	Direct
Pakistan	586	2005/2006 Social and Living Standards Measurement Survey	PSLM2005-06	Direct
Pakistan	586	2006 Demographic Survey	PDS2006	Direct
Pakistan	586	2006/2007 Demographic and Health Survey	DHS2006/2007	Direct & indirect
Pakistan	586	2007 Demographic Survey	PDS2007	Direct
Pakistan	586	2007/2008 Social and Living Standards Measurement Survey	PSLM2007-08	Direct
Pakistan	586	Vital registration 1984-1993
Panama	591	1975/1976 Encuesta de Fecundidad	WFS76	Direct
Panama	591	1975-1977 Encuesta Demográfica Nacional	EDNP75/77	Direct & indirect
Panama	591	Vital registration 1955-2008
Papua New Guinea	598	1996 Demographic and Health Survey	DHS1996	Direct
Papua New Guinea	598	Vital registration 1987-1998
Paraguay	600	1979 Encuesta Nacional de Fecundidad	WFS79	Direct
Paraguay	600	1990 Encuesta Nacional de Demografía y Salud	DHS1990	Direct & indirect
Paraguay	600	Vital registration 1980-2005
Peru	604	1974-1976 Encuesta Demográfica Nacional	EDNP74/76	Indirect
Peru	604	1977/1978 Encuesta Nacional de Fecundidad	WFS77/78	Direct
Peru	604	1986 Encuesta Demográfica y de Salud Familiar	DHS1986	Direct & indirect
Peru	604	1992 Encuesta Demográfica y de Salud Familiar	DHS1992	Direct & indirect
Peru	604	1996 Encuesta Demográfica y de Salud Familiar	DHS1996	Direct & indirect
Peru	604	2000 Encuesta Demográfica y de Salud Familiar	DHS2000	Direct & indirect
Peru	604	2004-2008 Encuesta Demográfica y de Salud Familiar ENDES Continua	DHS2004-2008	Direct & indirect
Peru	604	2009 Encuesta Demográfica y de Salud Familiar	DHS2009	Direct
Peru	604	Vital registration 1966-1973, 1977-1978, 1980-1992, 1994-2007
Philippines	608	1978 Fertility Survey	PFS78	Direct
Philippines	608	1993 National Demographic Survey	DHS1993	Direct & indirect
Philippines	608	1998 National Demographic and Health Survey	DHS1998	Direct & indirect
Philippines	608	2003 National Demographic and Health Survey	DHS2003	Direct & indirect
Philippines	608	2008 Demographic and Health Survey	DHS2008	Direct & indirect
Philippines	608	Vital registration 1980-1998, 2000, 2002-2005
Poland	616	Vital registration 1959-2009
Portugal	620	Vital registration 1955-2009
Puerto Rico	630	Vital registration 1959, 1960, 1970, 1975, 1979-2001, 2005
Qatar	634	1998 Family Health Survey	QFHS98	Direct
Qatar	634	Vital registration 1981-1983, 1985-1990, 1992-1997, 1999-2009
Republic of Korea	410	1974 National Fertility Survey	KNFS74	Direct & indirect
Republic of Korea	410	Vital registration 1980, 1983-2009
Romania	642	Vital registration 1963, 1969-1978, 1980-2009
Russian Federation	643	Vital registration 1959-2009
Rwanda	646	1970 Enquête démographique	ED70	Direct
Rwanda	646	1983 Enquête sur la fécondité	WFS83	Direct & indirect
Rwanda	646	1992 Enquête démographique et de santé	DHS1992	Direct & indirect
Rwanda	646	2000 Enquête démographique et de santé	DHS2000	Direct & indirect
Rwanda	646	2005 Enquête démographique et de santé	DHS2005	Direct & indirect
Rwanda	646	2007/2008 Enquête intermédiaire sur les indicateurs démographique et de santé	IDHS2007/2008	Direct & indirect
Saudi Arabia	682	1987 Child Health Survey	SACHS87
Saudi Arabia	682	1990 CHSS	CHSS90
Saudi Arabia	682	1996 Family Health Survey	GFHS1996
Senegal	686	1978 Enquête sur la fécondité	WFS78	Direct
Senegal	686	1986 Enquête démographique et de santé	DHS1986	Direct & indirect
Senegal	686	1992/1993 Enquête démographique et de santé	DHS1992/1993	Direct & indirect
Senegal	686	1997 Enquête démographique et de santé	DHS1997	Direct & indirect
Senegal	686	2005 Enquête démographique et de santé	DHS2005	Direct & indirect
Senegal	686	2006 Malaria Indicator Survey	MIS2006	Indirect
Senegal	686	2008/2009 Malaria Indicator Survey	2008-2009MIS	Direct & indirect
Serbia	688	Vital registration 1998-2009
Sierra Leone	694	2000 Multiple Indicator Cluster Survey	MICS2000	Indirect
Sierra Leone	694	2005 Multiple Indicator Cluster Survey	MICS2005	Indirect
Sierra Leone	694	2008 Demographic and Health Survey	2008DHS	Direct & indirect
Singapore	702	Vital registration 1955-2009
Slovakia	703	Vital registration 1950-2009
Slovenia	705	Vital registration 1982-2009
Somalia	706	1980 Fertility Survey	SFS80	Direct
Somalia	706	1999 Multiple Indicator Cluster Survey	MICS1999	Indirect
Somalia	706	2006 Multiple Indicator Cluster Survey	MICS2006	Direct & indirect
South Africa	710	1987/1989 Demographic and Health Survey	DHS1987/1989	Direct
South Africa	710	1998 Demographic and Health Survey	DHS1998	Direct & indirect
South Africa	710	2003/2004 Demographic and Health Survey	DHS2003/2004	Direct
South Africa	710	Vital registration 1985-2007
Spain	724	Vital registration 1951-2009
Sri Lanka	144	1975 Fertility Survey	1975 Fertility Survey	Direct & indirect
Sri Lanka	144	1987 Demographic and Health Survey	DHS1987	Direct & indirect
Sri Lanka	144	1993 Demographic and Health Survey	DHS1993	Direct
Sri Lanka	144	2006/2007 Demographic and Health Survey	DHS2006-7	Direct
Sri Lanka	144	Vital registration 1950-2009
Sudan	736	1978/1979 Fertility Survey	WFS78/79	Direct
Sudan	736	1990 Demographic and Health Survey	DHS1990	Direct & indirect
Sudan	736	1993 Census	Census93	Indirect
Sudan	736	1993 Maternal and Child Health Survey	MCH93	Direct
Sudan	736	2006 Household Health Survey (PAPFAM)	SHHS06	Direct
Sudan	736	1999 Safe Motherhood Survey	SMS99	Direct
Swaziland	748	2000 Multiple Indicator Cluster Survey	MICS2000	Indirect
Swaziland	748	2006 Demographic and Health Survey	DHS2006	Direct & indirect
Sweden	752	Vital registration 1951-2009
Switzerland	756	Vital registration 1951-2009
Syrian Arab Republic	760	1978 Fertility Survey	SFS78	Direct & indirect
Syrian Arab Republic	760	1990 EPI/CDD and Child Mortality Survey	EPI/CDDCMS90	Indirect
Syrian Arab Republic	760	2001 Family Health Survey	PAPFAM2001	Direct
Syrian Arab Republic	760	2006 Multiple Indicator Cluster Survey	MICS2006	Indirect
Syrian Arab Republic	760	Vital registration 1983-1984, 2001
Tajikistan	762	2000 Multiple Indicator Cluster Survey	MICS2000	Indirect
Tajikistan	762	2005 Multiple Indicator Cluster Survey	MICS2005	Indirect
Tajikistan	762	Vital registration 1981-2005
TFYR Macedonia	807	Vital registration 1982-2009
Thailand	764	1974-1976 Survey of Population Change	SOPC74-76	Direct
Thailand	764	1975 Survey of Fertility	TFS75	Direct & indirect
Thailand	764	1985-1986 Survey of Population Change	SOPC84-86	Direct
Thailand	764	1987 Demographic and Health Survey	DHS1987	Direct & indirect
Thailand	764	1989 Survey of Population Change	SOPC89	Direct
Thailand	764	1991 Survey of Population Change	SOPC91	Direct
Thailand	764	2005/2006 Multiple Indicator Cluster Survey	MICS2005/2006	Indirect
Thailand	764	Vital registration 1955-2007
Timor-Leste	626	2003 Demographic and Health Survey	2003DHS	Direct
Timor-Leste	626	2004 Census	2004Census	Indirect
Togo	768	1988 Enquête démographique et de santé	DHS1988	Direct & indirect
Togo	768	1998 Enquête démographique et de santé	DHS1998	Direct & indirect
Togo	768	2005 Multiple Indicator Cluster Survey	MICS2005	Indirect
Trinidad and Tobago	780	1977 Fertility Survey	WFS77	Direct
Trinidad and Tobago	780	1987 Demographic and Health Survey	DHS1987	Direct & indirect
Trinidad and Tobago	780	Vital registration 1951-2006
Tunisia	788	1978 Enquête sur la fécondité	WFS78	Direct
Tunisia	788	1988 Enquête démographique et de santé	DHS1988	Direct & indirect
Tunisia	788	2001 Family Health Survey	PAPFAM01	Direct
Tunisia	788	Vital registration 1975, 1980, 1984, 1987-2000
Turkey	792	1978 Fertility Survey	TFS78	Direct
Turkey	792	1989 Demographic Survey	TDS89	Indirect
Turkey	792	1993 Demographic and Health Survey	DHS1993	Direct & indirect
Turkey	792	1998 Demographic and Health Survey	DHS1998	Direct & indirect
Turkey	792	2003 Demographic and Health Survey	DHS2003	Direct & indirect
Turkmenistan	795	2000 Demographic and Health Survey	DHS2000
Turkmenistan	795	2006 Multiple Indicator Cluster Survey	MICS2006
Turkmenistan	795	Vital registration 1981-2000
Uganda	800	1988 Demographic and Health Survey	DHS1988	Direct & indirect
Uganda	800	1995 Demographic and Health Survey	DHS1995	Direct & indirect
Uganda	800	2000/2001 Demographic and Health Survey	DHS2000/2001	Direct & indirect
Uganda	800	2006 Demographic and Health Survey	DHS2006	Direct & indirect
Uganda	800	2009 Malaria Indicator Survey	MIS2006	Direct & indirect
Ukraine	804	2005 Multiple Indicator Cluster Survey	MICS2005	Indirect
Ukraine	804	2007 Demographic and Health Survey	DHS2007	Direct & indirect
Ukraine	804	Vital registration 1959-2009
United Arab Emirates	784	1987/1988 Child Health Survey	CHS87/88
United Arab Emirates	784	1995 Family Health Survey	GFHS95
United Arab Emirates	784	Vital registration 2003
United Kingdom	826	Vital registration 1950-2009
United Republic of Tanzania	834	1988 Census	CENS88	Indirect
United Republic of Tanzania	834	1992 Demographic and Health Survey	DHS1992	Direct & indirect
United Republic of Tanzania	834	1996 Demographic and Health Survey	DHS1996	Direct & indirect
United Republic of Tanzania	834	1999 Reproductive and Child Health Survey	DHS1999	Direct & indirect
United Republic of Tanzania	834	2004 Demographic and Health Survey	DHS2004	Direct & indirect
United Republic of Tanzania	834	2007/2008 HIV/AIDS Indicator Survey	2007/2008 AIS	Direct & indirect
United Republic of Tanzania	834	2010 Demographic and Health Survey	DHS2010	Direct & indirect
United States of America	840	Vital registration 1950-2008
Uruguay	858	Vital registration 1955-2004
Uzbekistan	860	1996 Demographic and Health Survey	DHS1996	Direct & indirect
Uzbekistan	860	2000 Multiple Indicator Cluster Survey	MICS2000	Indirect
Uzbekistan	860	2002 Health Examination Survey	HES2002	Direct
Uzbekistan	860	2006 Multiple Indicator Cluster Survey	MICS2006	Indirect
Uzbekistan	860	Vital registration 1981-2007
Venezuela (Bolivarian Republic of)	862	1977 Encuesta de Fecundidad	WFS77	Direct
Venezuela (Bolivarian Republic of)	862	1998 Encuesta Nacional de Poblacion y Familia	ENPOFAM98	Direct
Venezuela (Bolivarian Republic of)	862	Vital registration 1955-2007
Viet Nam	704	1994 Intercensal Demographic Survey	VIDS94	Direct
Viet Nam	704	1997 Demographic and Health Survey	DHS1997	Direct & indirect
Viet Nam	704	2000 Multiple Indicator Cluster Survey	MICS2000	Indirect
Viet Nam	704	2002 Demographic and Health Survey	DHS2002	Direct & indirect
Viet Nam	704	2007 Annual Population Change Survey	PCS2007	Indirect
Yemen	887	1979 Fertility Survey	YFS79	Direct
Yemen	887	1991/1992 Demographic and Maternal and Child Health Survey	DHS1991/1992	Direct
Yemen	887	1997 Demographic and Maternal and Child Health Survey	DHS1997	Direct & indirect
Yemen	887	2003 Family Health Survey	PAPFAM03	Direct
Zambia	894	1974 Sample Census	Census74	Indirect
Zambia	894	1980 Census	Census80	Indirect
Zambia	894	1992 Demographic and Health Survey	DHS1992	Direct & indirect
Zambia	894	1996 Demographic and Health Survey	DHS1996	Direct & indirect
Zambia	894	2001/2002 Demographic and Health Survey	DHS2001/2002	Direct & indirect
Zambia	894	2006/2007 Demographic and Health Survey	DHS2006/2007	Direct & indirect
Zimbabwe	716	1982 Census	Census82	Indirect
Zimbabwe	716	1987 Inter-Censal Demographic Survey	IDS87	Indirect
Zimbabwe	716	1988 Demographic and Health Survey	DHS1988	Direct & indirect
Zimbabwe	716	1992 Census	Census92	Indirect
Zimbabwe	716	1994 Demographic and Health Survey	DHS1994	Direct & indirect
Zimbabwe	716	1999 Demographic and Health Survey	DHS1999	Direct & indirect
Zimbabwe	716	2005/2006 Demographic and Health Survey	DHS2005/2006	Direct & indirect
Zimbabwe	716	Vital registration 1982, 1986, 1990-1995
