# Supplementary material for: Child Mortality Estimation: Estimating Sex Differences in Childhood Mortality since the 1970s
Source: PLoS Med. 2012 Aug 28;9(8):e1001287. doi: 10.1371/journal.pmed.1001287 (PMC3429399; doi:10.1371/journal.pmed.1001287)
Supplement: Table S3 — Regional groupings used in the study. (XLS) [file pmed.1001287.s003.xls]

## Sheet: Table S3-Regions
Table S3. Regional groupings used in the study
Region names in bold indicate the aggregations of countries and areas used for analysis in this article. The designations “less developed regions” and “more developed regions” to refer to development groups, and “developing countries” or “developed countries” to refer to countries within those groups, are intended for statistical convenience and do not necessarily express a judgment about the sta…
1. Less developed regions
Sub-Saharan Africa
Eastern Africa	Middle Africa	Southern Africa	Western Africa
Burundi	Angola	Botswana	Benin
Comoros*	Cameroon	Lesotho	Burkina Faso
Djibouti*	Central African Republic	Namibia	Cape Verde*
Eritrea	Chad	South Africa	Côte d’Ivoire
Ethiopia	Congo	Swaziland	Gambia
Kenya	Democratic Republic of the Congo		Ghana
Madagascar	Equatorial Guinea*		Guinea
Malawi	Gabon		Guinea-Bissau
Mauritius	São Tomé and Príncipe*		Liberia
Mayotte*			Mali
Mozambique			Mauritania
Réunion*			Niger
Rwanda			Nigeria
Seychelles*			Saint Helena*
Somalia			Senegal
Uganda			Sierra Leone
United Republic of Tanzania			Togo
Zambia
Zimbabwe
Northern Africa and Western Asia
Northern Africa	Western Asia
Algeria	Bahrain†
Egypt	Cyprus†
Libyan Arab Jamahiriya	Iraq
Morocco	Israel
Sudan1	Jordan
Tunisia	Kuwait
Western Sahara*	Lebanon†
	Occupied Palestinian Territory
	Oman†
	Qatar†
	Saudi Arabia†
	Syrian Arab Republic
	Turkey
	United Arab Emirates
	Yemen
Eastern and South-Eastern Asia
Eastern Asia	South-Eastern Asia
China	Brunei Darussalam*
China, Hong Kong SAR	Cambodia
China, Macao SAR*	Indonesia
Democratic People’s Republic of Korea	Lao People’s Democratic Republic
Mongolia	Malaysia
Republic of Korea	Myanmar
	Philippines
	Singapore
	Thailand
	Timor-Leste
	Viet Nam
Southern Asia
Afghanistan
Bangladesh
Bhutan*
India
Iran (Islamic Republic of)
Maldives*
Nepal
Pakistan
Sri Lanka
Commonwealth of Independent States (CIS) Asia
Armenia
Azerbaijan
Georgia
Kazakhstan
Kyrgyzstan
Tajikistan
Turkmenistan
Uzbekistan
Latin America and the Caribbean
Caribbean	Central America	South America
Anguilla*	Belize*	Argentina
Antigua and Barbuda*	Costa Rica	Bolivia (Plurinational State of)
Aruba*	El Salvador	Brazil
Bahamas*	Guatemala	Chile
Barbados*	Honduras	Colombia
British Virgin Islands*	Mexico	Ecuador
Cayman Islands*	Nicaragua	Falkland Islands (Malvinas)*
Cuba	Panama	French Guiana*
Dominica*		Guyana*
Dominican Republic		Paraguay
Grenada*		Peru
Guadeloupe*		Suriname*
Haiti		Uruguay
Jamaica†		Venezuela (Bolivarian Republic of)
Martinique*
Montserrat*
Netherlands Antilles*
Puerto Rico
Saint Kitts and Nevis*
Saint Lucia*
Saint Vincent and the Grenadines*
Trinidad and Tobago
Turks and Caicos Islands*
United States Virgin Islands*
Developing Oceania
Melanesia	Micronesia	Polynesia
Fiji*	Guam*	American Samoa*
New Caledonia*	Kiribati*	Cook Islands*
Papua New Guinea	Marshall Islands*	French Polynesia*
Solomon Islands*	Micronesia (Federated States of)*	Niue*
Vanuatu*	Nauru*	Samoa*
	Northern Mariana Islands*	Tokelau*
	Palau*	Tonga*
		Tuvalu*
		Wallis and Futuna Islands*
2. More developed regions
Europe
Eastern Europe	Northern Europe	Southern Europe	Western Europe
Belarus	Channel Islands*	Albania	Austria
Bulgaria	Denmark	Andorra*	Belgium
Czech Republic	Estonia	Bosnia and Herzegovina	France
Hungary	Faeroe Islands*	Croatia	Germany
Poland	Finland	Gibraltar*	Liechtenstein*
Republic of Moldova	Iceland*	Greece	Luxembourg*
Romania	Ireland	Holy See*	Monaco*
Russian Federation	Isle of Man*	Italy	Netherlands
Slovakia	Latvia	Malta*	Switzerland
Ukraine	Lithuania	Montenegro*
	Norway	Portugal
	Sweden	San Marino*
	United Kingdom of Great Britain and Northern Ireland	Serbia
		Slovenia
		Spain
		The former Yugoslav Republic of Macedonia
Northern America	Other more developed countries
Bermuda*	Australia
Canada	Japan
Greenland*	New Zealand
Saint Pierre and Miquelon*
United States of America
NOTES:
* Countries or areas with a population of less than 1 million in 2010 are indicated by an asterisk (*). These countries were not included in the study.
† Countries or areas indicated with a dagger had a population of 1 million or more in 2010 but had insufficient data to conduct the analysis.
1 Including South Sudan, which became independent on 9 July 2011.
